# Supplementary material for: In Vitro Synergistic Effect of Lefamulin with Doxycycline, Rifampin, and Quinupristin/Dalfopristin Against Enterococci
Source: Microorganisms. 2024 Dec 6;12(12):2515. doi: 10.3390/microorganisms12122515 (PMC11678898; doi:10.3390/microorganisms12122515)
Supplement: Supplementary file 1 [file microorganisms-12-02515-s001.zip]

Archive with 1 entries (1 files):
- microorganisms-3325327-supplementary.pdf
